# Supplementary material for: Regulatory factor X1 induces macrophage M1 polarization by promoting DNA demethylation in autoimmune inflammation
Source: JCI Insight. 2023 Oct 23;8(20):e165546. doi: 10.1172/jci.insight.165546 (PMC10619507; doi:10.1172/jci.insight.165546)
Supplement: Supporting data values [file jciinsight-8-165546-s221.xlsx]

## Sheet:  Figure 1A
Rfx1			Il1b			Tnf			Il6
CON	DSS		CON	DSS		CON	DSS		CON	DSS
0.0019	0.008974		0.000546	0.09589		0.000162	0.000437		9.74e-06	0.001782
0.000357	0.006661		0.000533	0.090532		0.000143	0.000456		1.18e-05	0.00736
0.000168	0.023035		0.000707	0.140243		0.00026	0.00097		8.12e-06	0.00635
0.001748	0.001061		0.000791	0.079362		7.62e-05	0.001228		1.24e-05	0.009603
0.001642	0.014579		0.000683	0.050313		0.000204	0.001047		1.09e-05	0.003124
0.001047	0.001501		0.000687	0.052314		5.46e-05	0.000799		1.67e-05	0.006607

## Sheet: Figure 1C
HC	SLE
0.000886172	0.00233284
0.00128185	0.00237911
0.00118595	0.00225246
0.000833219	0.00439878
0.000959716	0.00344925
0.00142929	0.00268465
0.00155838	0.00217743
0.000976662	0.00091804
0.00148354	0.00140638
0.000454808	0.00105437
0.000463629	0.000793673
0.000109914	0.000876273
0.000177273	0.000957704
0.00013348	0.00127983
0.000227835	0.000507865
0.000281691	0.000555916
0.000197466	0.0008267
0.000324888	0.000504152

## Sheet: Figure 1D
HC	SLE
0.580386	2.27745
1.78383	2.34632
0.191785	1.3561
0.091478	2.93777
0.07617	1.53626
0.077635	1.11493

## Sheet: Figure 2A
Control	LPS	IFN-g	LPS+IFN-g
0.738144	0.921818	0.703821	0.894979
0.712669	0.963113	0.725612	0.908335
0.739159	0.993404	0.670796	0.812823

## Sheet: Figure 2B
NC	LPS	IL-4
0.155	0.751	0.2
0.246	0.782	0.09
0.141	0.808	0.159

## Sheet: Figure 2D
	NC				LPS
IL1B	1	1	1	1	11.156	19.2983	7.46234	40.6904
IL6	1	1	1	1	14.4756	12.8209	7.64015	12.5893
TNF	1	1	1	1	1.05213	1.01511	1.12869	1.16504

## Sheet: Figure 2E
	NC(pg/mL)					LPS(pg/mL)
IL-1β	3.83	5.89	3.81	3.53	5.56	80.11	9.58	25.76	34.48	41.65
IL6	1013.94	1048.42	787.47	793.29	1122.77	41810.8	7337.92	17663.9	19893.3	15026.8
TNF-a	3.59	11.07	2.16	1.49	1.62	6471.21	1187.23	3709.67	2359.63	5560.74

## Sheet: Figure 2F
Control	LPS	IFN-g	LPS+IFN-g
0.221873	0.426598	0.328165	0.945383
0.191024	0.479749	0.173852	0.413143
0.178271	0.437531	0.105142	0.403466

## Sheet: Figure 2G
NC	LPS	IL-4
0.776267	1.09862	0.777909
0.733383	1.09718	0.6566
0.851376	0.918179	0.860389
0.836145	0.99106	0.898471

## Sheet: Supplemental Figure 1A
	NC(%)					DSS(%)
0 day	100	100	100	100		100	100	100	100
1 day	98.86	102.81	101.15	97.35		99.44	105.75	101.73	103.43
2 day	97.14	99.44	100	99.47		98.89	104.02	99.42	103.43
3 day	99	100	99.43	100		98.33	103.45	100	100.57
4 day	102.29	100	101.72	98.41		98.89	104.6	101.16	101.71
5 day	100.57	104.49	105.17	98.94		99.44	104.6	100	98.29
6 day	98.86	105.06	106.9	99.47		93.33	100.57	94.8	88.57
7 day	100	104.25	106.02	100		92.56	95.53	93.64	85.14
8 day	98.86	102.25	104.02	100		90.56	92.53	92.64	81.14
9 day	105.71	106.74	107.47	100.53		86.11	84.48	91.33	73.71

[truncated: 97 more sheets: Supplemental Figure 1B, Figure 3A, Figure 3H, Figure 3I, Figure 3J, Figure 3K, Figure 4A, Figure 4H, Figure 4I, Figure 4J, Figure 4K, Supplemental Figure 4A, Supplemental Figure 4B, Supplemental Figure 4C, Supplemental Figure 4E, Supplemental Figure 4F, Supplemental Figure 4G, Supplemental Figure 4H, Supplemental Figure 4I, Supplemental Figure 5A …]
